# Supplementary material for: Profiles of immune infiltration in colorectal cancer and their clinical significant: A gene expression‐based study
Source: Cancer Med. 2018 Aug 16;7(9):4496–508. doi: 10.1002/cam4.1745 (PMC6144159; doi:10.1002/cam4.1745)
Supplement: Supplementary file 3 [file CAM4-7-4496-s003.xls]

## Sheet: nsample
The detail of immune infiltration between paired cancer and paracancerous tissue in 22 subpopulations of immune cells
Input Sample	B cells naive	B cells memory	Plasma cells	T cells CD8	T cells CD4 naive	T cells CD4 memory resting	T cells CD4 memory activated	T cells follicular helper	T cells regulatory (Tregs)	T cells gamma delta	NK cells resting	NK cells activated	Monocytes	Macrophages M0	Macrophages M1	Macrophages M2	Dendritic cells resting	Dendritic cells activated	Mast cells resting	Mast cells activated	Eosinophils	Neutrophils
TCGA-A6-2671-11A-01R-A32Z-07	0.0483961	0	0.120026	0.15799	0	0.189609	0	0	0.0296586	0	0.0287919	0.0195276	0.0172755	0	0.00503826	0.342346	0.00798368	0	0.0333569	0	0	0
TCGA-A6-2675-11A-01R-1723-07	0.0361296	0	0.0321063	0.0181992	0	0.328057	0	0	0	0	0.0398462	0.0435832	0.0770603	0	0	0.250211	0	0.0349353	0.139493	0	0.0004	0
TCGA-A6-2678-11A-01R-A32Z-07	0.0526081	0	0.0788272	0.0979227	0	0.222796	0	0	0	0	0.0298638	0	0.00269524	0	0.00126318	0.431112	0	0.00464749	0.0782639	0	0	0
TCGA-A6-2679-11A-01R-A32Z-07	0.0593546	0	0.0503995	0.275096	0	0.100538	0.0062466	0.0394419	0.0237816	0	0.063867	0	0.0220708	0.0576977	0.0398309	0.231425	0	0	0.030251	0	0	0
TCGA-A6-2680-11A-01R-A32Z-07	0.0150423	0.00203827	0.00172925	0.0576967	0	0.331658	0	0	0	0	0.0615949	0.0298824	0.0503181	0	0.00596415	0.302364	0	0.00946667	0.126251	0	0.00599442	0
TCGA-A6-2682-11A-01R-A32Z-07	0.137979	0.0914474	0.0776922	0.0384601	0	0.279132	0	0	0	0	0.0459987	0	0.0172654	0	0.00389857	0.217397	0	0.0103826	0.0803477	0	0	0
TCGA-A6-2683-11A-01R-A32Z-07	0.0639594	0	0.0895626	0.0220865	0	0.389676	0.0127941	0	0	0	0.0606542	0	0.0231512	0	0.0063883	0.255593	0	0.00298439	0.07315	0	0	0
TCGA-A6-2684-11A-01R-A32Z-07	0.0282578	0.0229058	0.0724099	0.069607	0	0.189669	0	0.024313	0.0437998	0	0.00200047	0.035654	0.0171594	0.0005	0.0130879	0.344342	0.00309731	0.0070904	0.111111	0	0.0150128	0
TCGA-A6-2685-11A-01R-A32Z-07	0.0442	0	0.0757889	0.154021	0	0.335425	0	0.0305243	0.0375125	0	0.0723925	0	0.0241676	0	0.0198755	0.167759	0.0103835	0.00485453	0.0204971	0.00259945	0	0
TCGA-A6-2686-11A-01R-A32Z-07	0.071798	0	0.077862	0.042226	0	0.322339	0	0	0	0	0.0296062	0.00603377	0.0289774	0.0386925	0.0126128	0.304393	0	0	0.0654598	0	0	0
TCGA-A6-5659-11A-01R-1653-07	0.0105745	0.132844	0.161457	0.00690669	0	0.27899	0	0	0	0	0.0042431	0.0116851	0.0100912	0	0.0167909	0.264133	0.0007	0.0119203	0.0880966	0	0.001	0.0005
TCGA-A6-5662-11A-01R-1653-07	0.157944	0	0	0.07875	0.00406427	0.366637	0	0	0	0	0.0574159	0	0.039977	0.00162476	0.00335621	0.168634	0.00528851	0.0148681	0.0486212	0	0	0.0528186
TCGA-A6-5665-11A-01R-1653-07	0.0412735	0.150593	0.0124994	0.0480907	0	0.304857	0	0	0	0	0.0239498	0.0100068	0.00230869	0	0.0213444	0.292785	0	0.0221825	0.0701093	0	0	0
TCGA-A6-5667-11A-01R-1723-07	0.107104	0.0701479	0	0.030279	0	0.314782	0.0104839	0	0	0	0.0684993	0	0.0347143	0	0	0.204311	0.0001	0.0234544	0	0.129169	0.00690712	0
TCGA-AA-3489-11A-01R-1839-07	0.0433344	0	0	0	0	0.17915	0	0	0	0	0	0.0254837	0.0872344	0	0.201804	0.308162	0.0110985	0	0.122032	0	0.0217009	0
TCGA-AA-3496-11A-01R-1839-07	0	0.0328418	0.0211221	0.0614232	0	0.192522	0	0	0	0	0	0.0205702	0.254599	0	0.016557	0.270032	0	0	0.130333	0	0	0
TCGA-AA-3511-11A-01R-1839-07	0.413987	0.0592061	0.0366156	0.0500345	0	0.214468	0	0.0128147	0	0	0.0366267	0	0.00833871	0.0373817	0	0.114571	0	0.00570327	0.0102528	0	0	0
TCGA-AA-3514-11A-01R-A32Z-07	0.0456423	0	0	0.14649	0	0.130742	0	0	0.0005	0	0.0307359	0.0406961	0.0799019	0	0.230692	0.152517	0.00911536	0	0.132956	0	0	0
TCGA-AA-3516-11A-01R-A32Z-07	0.0608414	0	0.0428043	0.26402	0	0.0917798	0	0.0734831	0.0285336	0	0.0327184	0.01262	0.0140843	0	0.0328629	0.281787	0.0241249	0	0.0403409	0	0	0
TCGA-AA-3517-11A-01R-A32Z-07	0.367409	0.0469193	0.0350748	0.0737886	0	0.191935	0	0	0.00516383	0	0.0397276	0	0.0141657	0.0338451	0.00766221	0.140678	0	0.0125458	0.0310855	0	0	0
TCGA-AA-3518-11A-01R-1672-07	0.0328272	0	0.0567427	0.155265	0	0.220871	0	0	0.0377387	0	0.0231735	0.0340763	0.0245801	0	0.027522	0.262863	0	0	0.116033	0	0.00830734	0
TCGA-AA-3520-11A-01R-A32Z-07	0.0849439	0.0130434	0.0458559	0.107801	0	0.235916	0	0.00717646	0	0	0.0410991	0	0.0167468	0	0.03118	0.323473	0.0125035	0.00286025	0.0712842	0	0.00611676	0
TCGA-AA-3522-11A-01R-A32Z-07	0.0899501	0	0.0865991	0.0520016	0	0.194592	0	0.00803266	0.00177007	0	0.0246547	0.010908	0.00843819	0	0.00782044	0.419957	0	0	0.0795657	0	0.01571	0
TCGA-AA-3525-11A-01R-A32Z-07	0.0877361	0.127454	0.0510549	0.137771	0	0.148043	0	0.0234916	0.0172691	0	0.0738126	0	0.028111	0	0.0633543	0.229116	0	0	0.0127861	0	0	0
TCGA-AA-3527-11A-01R-A32Z-07	0.0101763	0	0.0703439	0.104904	0	0.182978	0	0.0321475	0.0003	0	0.0373747	0.0100598	0.0864705	0.0192802	0.040013	0.347493	0.00309144	0	0.0553274	0	0	0
TCGA-AA-3531-11A-01R-A32Z-07	0.217343	0.105326	0	0.0243445	0	0.201239	0	0.0475216	0	0	0.0301856	0.0126173	0.0218461	0.0267997	0.0324893	0.19244	0	0.00586168	0.081987	0	0	0
TCGA-AA-3534-11A-01R-A32Z-07	0.107075	0.0984792	0.0687644	0.052946	0	0.255106	0	0	0.0009	0	0.050686	0	0.00335601	0.0343142	0.00573301	0.278869	0	0.00156455	0.0422095	0	0	0
TCGA-AA-3655-11A-01R-1723-07	0.0752724	0	0.0147954	0.185664	0	0.247555	0	0	0.00207691	0	0	0.0371735	0.0417999	0	0.0216299	0.268552	0.00817097	0	0.0973089	0	0	0
TCGA-AA-3660-11A-01R-1723-07	0.0666029	0.0463412	0	0.0318377	0	0.45492	0	0	0.00319041	0	0.0311821	0.0246103	0.0388831	0.00752689	0.0181342	0.175154	0.0009	0.00590724	0.0793144	0	0.0155162	0
TCGA-AA-3662-11A-01R-1723-07	0.0434523	0.0617232	0	0.0548857	0	0.178626	0	0	0.00109764	0	0	0.0136997	0.0776129	0.0569571	0.0170111	0.388196	0	0	0.106739	0	0	0
TCGA-AA-3663-11A-01R-1723-07	0.0461237	0.0156765	0.0273617	0.0468676	0	0.342154	0	0	0	0	0.0403893	0	0.126352	0	0.00717028	0.272079	0	0.00336786	0.0724581	0	0	0
TCGA-AA-3697-11A-01R-1723-07	0.0516066	0.0392558	0.018407	0.0298614	0	0.11369	0.00245123	0.00142545	0.00778988	0	0.0268153	0	0.0298642	0.255707	0.00424706	0.331245	0	0.0271434	0.0604911	0	0	0
TCGA-AA-3712-11A-01R-1723-07	0.00453543	0.0196265	0.116046	0.0382897	0	0.276127	0	0	0	0	0.0363525	0.00537634	0.0211807	0	0.00332422	0.366123	0	0.0002	0.105409	0	0.00745357	0
TCGA-AA-3713-11A-01R-1723-07	0.0357868	0	0.064719	0.0896502	0	0.249226	0	0	0	0	0	0.0617158	0.028804	0	0.00928952	0.305701	0.0245745	0	0.0799613	0	0.0505715	0
TCGA-AF-2689-11A-01R-A32Z-07	0.239659	0.082573	0	0.0918366	0	0.239992	0	0.00245704	0	0	0.0549053	0	0.0122156	0.0197094	0.00793259	0.169497	0	0.0166946	0.0498341	0.0126931	0	0
TCGA-AF-2691-11A-01R-A32Z-07	0.150006	0.0568771	0.017289	0.0617201	0	0.310696	0	0	0	0	0.0589553	0	0.0167491	0	0.00290481	0.199218	0.0139615	0.0304043	0.0341694	0.0470492	0	0
TCGA-AF-2692-11A-01R-A32Z-07	0.0773222	0	0.0233615	0.0872328	0	0.317971	0	0	0	0	0.0469203	0	0.0326763	0.00289053	0.0124041	0.222552	0.0313075	0.0437987	0	0.0998323	0.00173115	0
TCGA-AF-3400-11A-01R-A32Z-07	0.197589	0	0.187459	0.0581119	0	0.222375	0	0	0.00692473	0	0.027764	0.0192799	0.0133213	0	0.0008	0.16534	0.0190581	0.00978532	0.072151	0	0	0
TCGA-AF-5654-11A-11R-1660-07	0	0.0565235	0.14816	0.0572515	0	0.231484	0	0	0	0	0	0.0462051	0.0701601	0	0.0271886	0.255765	0	0.0343204	0.0729419	0	0	0
TCGA-AG-3725-11A-01R-1736-07	0.0222183	0	0.0519148	0.0121424	0	0.183103	0	0.0008	0	0	0.0164121	0.00794584	0.00485313	0	0.027059	0.413324	0.10904	0	0.105971	0	0.0452115	0
TCGA-AG-3731-11A-01R-1736-07	0.0883366	0.0506492	0.0566424	0.065168	0	0.180315	0	0.0134142	0	0	0.0310844	0	0.109516	0.00340538	0.0066375	0.319504	0	0	0.0559632	0	0.0193648	0
TCGA-AG-3732-11A-01R-1660-07	0.0476689	0.0261323	0.0556731	0.00716221	0	0.24271	0	0	0	0	0.0105017	0.00139054	0.0539099	0	0.0229182	0.333213	0.0446014	0	0.151237	0	0.00288167	0
TCGA-AG-3742-11A-01R-1660-07	0.0709726	0	0.00699728	0.047789	0	0.179768	0	0	0	0	0.0195095	0	0.0131567	0	0.0112382	0.519896	0.0119868	0	0.117339	0	0	0.00134672
TCGA-AH-6643-11A-01R-1830-07	0.391665	0.0451115	0.022826	0.0627929	0	0.225715	0	0.0188432	0	0	0.051961	0	0.0095692	0.0326823	0.00578675	0.122339	0	0.00652724	0	0.00418109	0	0
TCGA-AZ-6598-11A-01R-1774-07	0.232078	0.0153109	0	0.0930321	0	0.311449	0	0.0318983	0	0	0.0303849	0.0021091	0.0288877	0.0742369	0.0269533	0.0913057	0	0.0468877	0.007737	0	0.00772914	0
TCGA-AZ-6599-11A-01R-1774-07	0.0218291	0	0.0872937	0.0320941	0	0.237348	0	0	0.0190894	0	0	0.0472483	0.00947423	0.00673187	0.0159273	0.367045	0	0	0.155919	0	0	0
TCGA-AZ-6600-11A-01R-1774-07	0.234639	0	0.156971	0.00959489	0	0.298971	0	0	0	0	0.0220051	0.0003	0.0111252	0	0.025278	0.124646	0	0.0328974	0.0704533	0.0130704	0	0
TCGA-AZ-6601-11A-01R-1774-07	0.139297	0.105783	0.0346649	0.110289	0	0.244033	0	0.0590682	0	0	0.00396547	0.0255977	0.0238607	0	0.00129419	0.214766	0	0.0183448	0.0190355	0	0	0
TCGA-AZ-6603-11A-02R-1839-07	0.0326274	0	0	0.0742071	0	0.116132	0.0209342	0	0.00526978	0	0.035592	0	0.138543	0	0.0878998	0.417435	0	0	0.0713606	0	0	0
TCGA-AZ-6605-11A-01R-1839-07	0.00117157	0.00449799	0.00360026	0.0525947	0	0.243559	0	0	0	0	0	0.0158609	0.130443	0	0.0118711	0.400251	0	0.00197945	0.13417	0	0	0
TCGA-F4-6704-11A-01R-1839-07	0.0580709	0.0537525	0	0.0256554	0	0.334346	0	0	0	0	0.0375899	0	0.0210768	0	0.00580885	0.277833	0.0227909	0.0139903	0.103554	0.0227059	0	0.022826
TCGA-A6-2671-01A-01R-1410-07	0.0483488	0	0	0.0252011	0	0.0764101	0.0140031	0.0209105	0.033232	0	0.0355418	0	0.0259939	0.424305	0.050235	0.218718	0	0	0	0	0	0.0271007
TCGA-A6-2675-01A-02R-1723-07	0.0865445	0	0.00447061	0.00951692	0	0.0592687	0	0.0122574	0.0302412	0	0.0355589	0	0	0.314222	0.0864132	0.337686	0	0	0.0204867	0.00333393	0	0
TCGA-A6-2678-01A-01R-0821-07	0.061462	0	0.00600859	0.0332206	0	0.37255	0	0	0.0004	0	0.00829984	0.0219516	0.0593424	0.207922	0.044514	0.0705508	0.0121106	0.00614441	0	0.0725825	0.0229275	0
TCGA-A6-2679-01A-02R-1410-07	0.039444	0	0.0520746	0.156209	0	0.319742	0	0.00275926	0.0783754	0	0.029762	0.0226252	0	0.226766	0.0200499	0.0437564	0	0	0	0.00843601	0	0
TCGA-A6-2680-01A-01R-1410-07	0.0677202	0	0	0.0174187	0	0.381808	0	0.016994	0	0	0.0603274	0.0154098	0.080183	0.192598	0.0115712	0.0706573	0.00431135	0	0	0.0810011	0	0
TCGA-A6-2682-01A-01R-1410-07	0.0235457	0.00897975	0	0	0.0152932	0.0603905	0.0615229	0	0.00815801	0	0.139582	0	0	0.419344	0	0.0107157	0	0	0	0.228161	0	0.0243071
TCGA-A6-2683-01A-01R-0821-07	0.116968	0	0.0143062	0	0	0.285687	0.0439375	0	0.0276301	0	0.107144	0	0.046788	0.142811	0.00176357	0.152502	0.00698404	0	0	0.0534779	0	0
TCGA-A6-2684-01A-01R-1410-07	0.00161137	0.0003	0	0.0304432	0	0.116144	0.0190391	0.00681859	0.0375965	0	0.0466548	0	0.0314091	0.423883	0.0724528	0.200942	0.0004	0.00123944	0.0110845	0	0	0
TCGA-A6-2685-01A-01R-1410-07	0.0697881	0	0	0.0133994	0	0.18286	0.0138559	0.00972372	0.013996	0	0.0424381	0	0.01742	0.237036	0.0235037	0.304775	0.0103902	0	0.0223512	0	0.0302591	0.0082038
TCGA-A6-2686-01A-01R-A32Z-07	0.0451606	0	0.00157917	0.0736361	0	0.271118	0.0366156	0	0.0004	0	0.106136	0	0.0385598	0.173029	0.0365144	0.172225	0.00386712	0.0101163	0	0.0310341	0	0
TCGA-A6-5659-01A-01R-1653-07	0.07068	0	0	0.043898	0	0.219287	0.0957202	0	0	0	0.0838491	0.00493305	0	0.376503	0.0452631	0.0159413	0.0117767	0	0	0.0321487	0	0
TCGA-A6-5662-01A-01R-1653-07	0.0461202	0	0	0.0626495	0	0.26183	0.0519156	0	0	0	0.0698973	0.0164955	0.0706763	0.0766032	0.0195354	0.256029	0.0301087	0.0073009	0.0125938	0	0.0182443	0
TCGA-A6-5665-01A-01R-1653-07	0.138105	0	0	0.0713151	0	0.215302	0.0517901	0.0311372	0	0	0.0319203	0	0.0297805	0.136096	0.025137	0.0516229	0	0.0361143	0	0.171379	0.0103016	0
TCGA-A6-5665-01B-03R-2302-07	0.0623656	0	0	0	0	0.320898	0.0166292	0.0265223	0	0	0.0893176	0	0	0.130765	0.0928697	0.119689	0	0.0288901	0.0006	0	0.0530085	0.0584253
TCGA-A6-5667-01A-21R-1723-07	0.0847661	0	0.0005	0.0695268	0	0.222491	0.0215988	0	0.0189254	0	0.0562451	0	0	0.180074	0.0750852	0.15404	0	0.0728919	0	0.0187935	0	0.0250599
TCGA-AA-3489-01A-21R-1839-07	0.233051	0	0	0.0168742	0	0.173169	0.0322633	0.0141378	0	0	0.101862	0	0.0454621	0.221569	0.0398283	0.091442	0	0	0	0.0303414	0	0
TCGA-AA-3496-01A-21R-1839-07	0.0751984	0	0.00430538	0.103092	0	0.234656	0.113019	0	0	0	0.0576936	0	0.052871	0.132008	0.0335342	0.182996	0.00310647	0	0	0.00751838	0	0
TCGA-AA-3511-01A-21R-1839-07	0.052256	0	0.00340663	0.0307951	0	0.291237	0.0225835	0	0.0257382	0	0.0588227	0	0.0106412	0.17966	0.0616327	0.217948	0	0.00864072	0.0244773	0.00107741	0	0.0110833
TCGA-AA-3514-01A-02R-0821-07	0.0256755	0	0	0.0634613	0	0.0888349	0.0001	0	0.103791	0	0.0218715	0.00743542	0.0146195	0.510876	0.00953077	0.122662	0.0128073	0	0.0183465	0	0	0
TCGA-AA-3516-01A-02R-0826-07	0.00811617	0.0132936	0	0.0448904	0	0.283168	0	0	0	0	0.0247278	0.034267	0.108736	0.135546	0.0876579	0	0	0.165703	0	0.0938942	0	0
TCGA-AA-3517-01A-01R-0821-07	0.0416791	0	0.00939781	0.0162638	0	0.239181	0.0395327	0	0	0	0.0972675	0	0	0.331516	0.00322696	0.168324	0	0.00531441	0	0.048297	0	0
TCGA-AA-3518-01A-02R-0826-07	0.0700034	0	0.0277335	0.00127482	0	0.285366	0	0.0368374	0.0164852	0	0.0652531	0	0	0.273638	0.0742723	0.141754	0	0	0	0.00130481	0	0.00607794
TCGA-AA-3520-01A-01R-0821-07	0.00610627	0.00829966	0	0	0	0.381059	0	0.00582152	0	0	0	0.0505247	0.0776037	0.0996306	0.0838314	0.181134	0.0155094	0	0.0744815	0	0.0159987	0
TCGA-AA-3522-01A-01R-0821-07	0.17763	0	0.0890029	0.0286833	0	0.430455	0	0	0	0	0	0.00642129	0.0160989	0.0621936	0.0285699	0.102707	0.00812365	0.0254681	0.0226844	0.00196264	0	0
TCGA-AA-3525-01A-02R-0826-07	0.176693	0	0.128482	0	0	0.213587	0	0.0305473	0	0	0.00830812	0.00207117	0	0.208804	0.0818362	0.0990695	0	0	0.029985	0.00438455	0	0.0162312
TCGA-AA-3527-01A-01R-0821-07	0.0139535	0	0.00253319	0.103746	0	0.0867002	0	0.0177202	0.0584403	0	0.0308675	0	0.0160848	0.510393	0.0409706	0.106058	0	0	0.012533	0	0	0
TCGA-AA-3531-01A-01R-0821-07	0.0978989	0	0.0329987	0.0939902	0	0.100983	0.00247067	0	0.0901849	0	0.108329	0	0.0289517	0.22717	0.0977937	0.100582	0.00765624	0	0	0.0109904	0	0
TCGA-AA-3534-01A-01R-0821-07	0.0836353	0	0.00871053	0.0368589	0	0.230696	0.133136	0	0	0	0.0724041	0	0.0217218	0.121182	0.0181908	0.192314	0.0168135	0.0209647	0.0433433	0	0	0
TCGA-AA-3655-01A-02R-1723-07	0.0543041	0	0.00145816	0.116157	0	0.322493	0	0	0.0260395	0	0.0343542	0.0134288	0.0658701	0.204978	0.00119165	0.0609107	0.00885284	0.0276745	0	0.0622879	0	0
TCGA-AA-3660-01A-01R-1723-07	0.0896109	0	0.0174078	0.0311697	0	0.203768	0.0263666	0	0.0406887	0	0.0674264	0	0	0.113799	0.0197289	0.296423	0.00211298	0.0238782	0.0554944	0	0	0.012126
TCGA-AA-3662-01A-01R-1723-07	0.0353274	0	0	0.0425058	0.0692486	0.0804944	0.0396164	0	0	0	0.121792	0	0.026479	0.204976	0.0720005	0.181057	0	0	0	0.0911071	0	0.0353964
TCGA-AA-3663-01A-01R-1723-07	0.0581151	0	0.00890656	0.0279952	0	0.224144	0.00825333	0.00692765	0	0	0.0308724	0.00875009	0.012635	0.18545	0.106128	0.247784	0.0231342	0	0.0208375	0.0146996	0	0.0153678
TCGA-AA-3697-01A-01R-1723-07	0.0777928	0	0.00257769	0	0	0.289967	0.0394962	0.0218127	0	0	0.0712636	0	0.00541305	0.20599	0.0435668	0.172929	0	0.0141445	0	0.0550465	0	0
TCGA-AA-3712-01A-21R-1723-07	0.0433213	0	0	0.093892	0	0.34762	0	0.00363482	0	0	0.0799661	0	0.0471774	0.17011	0.00110142	0.0527508	0	0.011649	0	0.148776	0	0
TCGA-AA-3713-01A-21R-1723-07	0.187414	0	0.054136	0.0237541	0	0.160251	0	0	0.0500276	0	0.0133884	0.0361494	0	0.282083	0.0529773	0.0970168	0	0	0.00642433	0	0.0363782	0
TCGA-AF-2691-01A-01R-0821-07	0.0364764	0	0	0.0403262	0	0.378371	0	0.00770043	0	0	0.145125	0	0.0456975	0.145758	0.0244293	0.137623	0	0.0198759	0	0.0186174	0	0
TCGA-AF-2692-01A-01R-0821-07	0.0298601	0	0	0.0648766	0.0202125	0.184749	0.0173696	0	0	0	0.104894	0	0.0537165	0.167102	0	0.0697238	0	0.0853261	0	0.158296	0.0438742	0
TCGA-AF-3400-01A-01R-0821-07	0.019667	0	0.00211764	0	0.0134596	0.174656	0	0	0	0	0.0763678	0	0.0138394	0.252447	0.0005	0.0894747	0	0.0221178	0	0.186496	0	0.148824
TCGA-AF-5654-01A-01R-1660-07	0.10125	0	0.00278533	0	0.0538937	0.235043	0.132922	0.0138827	0	0	0.0922588	0	0.0148572	0.142316	0.0460954	0.062037	0	0.0223484	0	0.0803097	0	0
TCGA-AG-3725-01A-11R-1736-07	0.00965173	0.00659878	0.0185716	0	0	0.3908	0.0738321	0	0.0231982	0	0.0766986	0	0.0127315	0.196361	0.0871036	0.0550284	0.001	0	0	0.0484285	0	0
TCGA-AG-3731-01A-11R-1736-07	0.0267728	0.0291768	0	0.0272754	0	0.221333	0	0	0	0	0.0713343	0	0.0556356	0.229349	0.138282	0.115524	0	0	0	0.0544464	0.0308709	0
TCGA-AG-3732-01A-11R-1660-07	0.104513	0.13865	0.0167672	0.0872915	0	0.316945	0.0136348	0	0.00795718	0	0.0484924	0	0.00178754	0.0528877	0.055665	0.0661566	0	0.0279645	0.0599389	0.00134929	0	0
TCGA-AG-3742-01A-11R-1660-07	0.0204643	0	0	0	0	0.268815	0.130113	0	0	0	0.13995	0	0.00125805	0.161039	0.0590896	0.154068	0	0.021917	0.0239545	0	0	0.0193315
TCGA-AH-6643-01A-11R-1830-07	0.017762	0	0	0	0.00624616	0.0666485	0	0.0181866	0.0698491	0	0.0922142	0	0.0283836	0.40125	0.0461806	0.0414358	0	0	0	0.11735	0	0.0944929
TCGA-AZ-6598-01A-11R-1774-07	0.035283	0	0	0.036872	0	0.218325	0.0556074	0.00917618	0	0	0.0879857	0.0273759	0.0109504	0.176506	0.0606179	0.213616	0.0006	0	0.0670497	0	0	0
TCGA-AZ-6599-01A-11R-1774-07	0.0332587	0.0288123	0.0280092	0.0952712	0.00608218	0.457448	0	0	0.00993775	0	0.0910281	0.00224365	0.0509745	0	0	0.0803128	0	0.0353934	0	0.0648667	0.0163613	0
TCGA-AZ-6600-01A-11R-1774-07	0.181092	0	0.0212168	0	0	0.194097	0	0	0.0188156	0	0.066848	0	0	0.284329	0.0187286	0.189116	0	0	0.0157325	0.010024	0	0
TCGA-AZ-6601-01A-11R-1774-07	0.0898587	0	0	0.0497771	0	0.13936	0.00755567	0.0323288	0.0176206	0	0.0696695	0	0.0100911	0.323235	0.122729	0.130927	0	0	0.0068482	0	0	0
TCGA-AZ-6603-01A-11R-1839-07	0.0667254	0	0.00843176	0.0243525	0	0.191152	0.04825	0	0.011026	0	0.0561445	0	0.0327146	0.0992609	0.2163	0.190603	0	0	0.0501686	0	0	0.00487191
TCGA-AZ-6605-01A-11R-1839-07	0.0727077	0	0.00353398	0.0500047	0	0.181145	0.00159849	0	0	0	0.0588016	0	0	0.372857	0.0306835	0.165944	0	0	0	0.0627244	0	0
TCGA-F4-6704-01A-11R-1839-07	0.0552339	0	0.0215858	0.0544446	0	0.255265	0.0167272	0	0	0	0.0397663	0	0	0.29524	0.0486304	0.187748	0	0	0.0253586	0	0	0
			Paired tumor tissue						Adjacent normal tissue
