# Supplementary material for: Profiles of immune infiltration in colorectal cancer and their clinical significant: A gene expression‐based study
Source: Cancer Med. 2018 Aug 16;7(9):4496–508. doi: 10.1002/cam4.1745 (PMC6144159; doi:10.1002/cam4.1745)
Supplement: Supplementary file 4 [file CAM4-7-4496-s004.xls]

## Sheet: Sheet1
Univariate and multivariate analyses of prognostic factors for disease-free survival
Variables	Categories	Univariate analysis					Multivariate analysis
		HR	95% CI		P value		HR	95% CI		P value
Age	≧60/<60years	0.993482	0.981521	1.00559	0.289979
Sex	male/female	1.2923	0.941535	1.77375	0.112491
Local invasion	T3-T4/T1-T2	2.60283	1.96616	3.44566	2.32936e-11		1.99165	1.44991	2.73579	2.10353e-05
Lymph node metastasis	N0/N1-N2	1.90297	1.59066	2.27659	1.9974e-12		1.29375	0.951668	1.7588	0.100222
Distant metastasis	M0/M1	6.98063	4.79626	10.1598	0		2.31149	1.06216	5.03034	0.0346904
TNM stage	I-II/III-IV	3.04058	2.44325	3.78395	0		1.6266	1.06267	2.74842	0.049096
Macrophages M1	High/low	0.774809	0.614812	0.976443	0.0306204		0.589484	0.420191	0.826985	0.00221499
Dendritic cells activated	High/low	0.789402	0.626622	0.994467	0.0447436		0.854139	0.613838	1.18851	0.349598
B cells naive	High/low	0.798224	0.63267	1.0071	0.0573928
T cells CD4 memory activated	High/low	0.806195	0.639987	1.01557	0.0674278
B cells memory	High/low	0.830959	0.659223	1.04743	0.116965
T cells CD4 naive	High/low	0.841864	0.668401	1.06034	0.143676
T cells regulatory (Tregs)	High/low	0.876122	0.695654	1.10341	0.2611
NK cells resting	High/low	0.880717	0.699047	1.1096	0.281198
T cells gamma delta	High/low	0.906416	0.719662	1.14163	0.403887
Macrophages M0	High/low	0.921854	0.732231	1.16058	0.488615
T cells CD8	High/low	0.951625	0.755927	1.19799	0.672936
Plasma cells	High/low	0.956564	0.759848	1.20421	0.7054
T cells CD4 memory resting	High/low	0.957873	0.760681	1.20618	0.714384
Monocytes	High/low	1.00981	0.801957	1.27154	0.933825
T cells follicular helper	High/low	1.00993	0.802137	1.27156	0.932986
Dendritic cells resting	High/low	1.02051	0.810526	1.28489	0.86287
NK cells activated	High/low	1.03419	0.821163	1.30247	0.775144
Mast cells resting	High/low	1.0693	0.849322	1.34626	0.568538
Mast cells activated	High/low	1.115	0.885665	1.40371	0.354184
Eosinophils	High/low	1.34699	1.06908	1.69716	0.0115207		1.23186	0.880888	1.72268	0.222943
Neutrophils	High/low	1.3687	1.08584	1.72523	0.0078786		1.41138	1.00209	1.98784	0.0486194
Macrophages M2	High/low	1.58319	1.25093	2.00371	0.000131932		1.3444	1.05271	1.89715	0.0421347
